# Supplementary material for: A Systematic Review and Meta-Analysis of an Angiotensin Receptor–Neprilysin Inhibitor in Patients Using a Durable Left Ventricular Assist Device
Source: J Clin Med. 2024 Dec 20;13(24):7789. doi: 10.3390/jcm13247789 (PMC11728431; doi:10.3390/jcm13247789)
Supplement: Supplementary file 1 [file jcm-13-07789-s001.zip]

Archive with 1 entries (1 files):
- jcm-3301690-supplementary.pdf
